# Supplementary material for: Comparative Genomic Analysis of Key Oncogenic Pathways in Hepatocellular Carcinoma Among Diverse Populations
Source: Cancers (Basel). 2025 Apr 13;17(8):1309. doi: 10.3390/cancers17081309 (PMC12025884; doi:10.3390/cancers17081309)
Supplement: Supplementary file 1 [file cancers-17-01309-s001.zip]

Archive with 1 entries (1 files):
- cancers-3532276-supplementary.pdf
